# Supplementary material for: Resentful, Resigned and Respectful: Opioid Analgesics, Pain and Control, a Qualitative Study
Source: Pharmacy (Basel). 2025 Feb 11;13(1):25. doi: 10.3390/pharmacy13010025 (PMC11858891; doi:10.3390/pharmacy13010025)
Supplement: Supplementary file 1 [file pharmacy-13-00025-s001.zip]

Archive with 1 entries (1 files):
- pharmacy-3432036-supplementary.pdf
